# Supplementary material for: A multi-criteria decision analysis of management alternatives for anaerobically digested kraft pulp mill sludge
Source: PLoS One. 2018 Jan 3;13(1):e0188732. doi: 10.1371/journal.pone.0188732 (PMC5751971; doi:10.1371/journal.pone.0188732)
Supplement: S1 Minimal Dataset — (XLSX) [file pone.0188732.s006.xlsx]

## Sheet: Results survey
Results from the survey. These tables are generated by surveymonkey.com
CO2 emissions
	1	2	3	4	5	6	Total participants	Score–
–
–	0.125	0.125	0.5	0.125	0.125	0			4
Land application	1	1	4	1	1	0	8	4
–	0	0	0	0.375	0	0.625			1.75
Landfilling	0	0	0	3	0	5	8	1.75
–	0.125	0.5	0	0	0.375	0			4
Composting	1	4	0	0	3	0	8	4
–	0.625	0.25	0.125	0	0	0			5.5
Algae production	5	2	1	0	0	0	8	5.5
–	0.125	0	0.375	0.125	0.25	0.125			3.25
Energy and ash for civil construction	1	0	3	1	2	1	8	3.25
–	0	0.125	0	0.375	0.25	0.25			2.5
Pyrolysis/gasification	0	1	0	3	2	2	8	2.5
Exposure to pathogens
Land application	0.00%	0.00%	0.00%	12.50%	37.50%	50.00%
	0	0	0	1	3	4	8	1.63
–	12.50%	0.00%	0.00%	0.00%	50.00%	37.50%
Landfilling	1	0	0	0	4	3	8	2.13
–	0.00%	12.50%	25.00%	62.50%	0.00%	0.00%
Composting	0	1	2	5	0	0	8	3.50
–	12.50%	25.00%	62.50%	0.00%	0.00%	0.00%
Algae production	1	2	5	0	0	0	8	4.50
–	12.50%	50.00%	12.50%	12.50%	0.00%	12.50%
Energy and ash for civil construction	1	4	1	1	0	1	8	4.25
–	62.50%	12.50%	0.00%	12.50%	12.50%	0.00%
Pyrolysis/gasification	5	1	0	1	1	0	8	5.00
Risk of pollution
Land application	12.50%	0.00%	12.50%	12.50%	0.00%	62.50%
	1	0	1	1	0	5	8	2.25
–	0.00%	12.50%	12.50%	12.50%	37.50%	25.00%
Landfilling	0	1	1	1	3	2	8	2.50
–	25.00%	12.50%	50.00%	12.50%	0.00%	0.00%
Composting	2	1	4	1	0	0	8	4.50
–	25.00%	37.50%	25.00%	12.50%	0.00%	0.00%
Algae production	2	3	2	1	0	0	8	4.75
–	0.00%	37.50%	0.00%	50.00%	0.00%	12.50%
Energy and ash for civil construction	0	3	0	4	0	1	8	3.50
–	37.50%	0.00%	0.00%	0.00%	62.50%	0.00%
Pyrolysis/gasification	3	0	0	0	5	0	8	3.50
Material recovery
Land application	12.50%	0.00%	12.50%	0.00%	62.50%	12.50%
	1	0	1	0	5	1	8	2.63
–	0.00%	0.00%	0.00%	0.00%	12.50%	87.50%
Landfilling	0	0	0	0	1	7	8	1.13
–	12.50%	0.00%	37.50%	37.50%	12.50%	0.00%
Composting	1	0	3	3	1	0	8	3.63
–	25.00%	37.50%	12.50%	25.00%	0.00%	0.00%
Algae production	2	3	1	2	0	0	8	4.63
–	25.00%	50.00%	0.00%	12.50%	12.50%	0.00%
Energy and ash for civil construction	2	4	0	1	1	0	8	4.63
–	25.00%	12.50%	37.50%	25.00%	0.00%	0.00%
Pyrolysis/gasification	2	1	3	2	0	0	8	4.38
Energy recovery
Land application	0.00%	12.50%	12.50%	0.00%	37.50%	37.50%
	0	1	1	0	3	3	8	2.25
–	12.50%	0.00%	0.00%	0.00%	50.00%	37.50%
Landfilling	1	0	0	0	4	3	8	2.13
–	0.00%	0.00%	25.00%	75.00%	0.00%	0.00%
Composting	0	0	2	6	0	0	8	3.25
–	25.00%	12.50%	50.00%	0.00%	12.50%	0.00%
Algae production	2	1	4	0	1	0	8	4.38
–	37.50%	12.50%	12.50%	12.50%	0.00%	25.00%
Energy and ash for civil construction	3	1	1	1	0	2	8	4.00
–	25.00%	62.50%	0.00%	12.50%	0.00%	0.00%
Pyrolysis/gasification	2	5	0	1	0	0	8	5.00
Overall costs
Land application	62.50%	37.50%	0.00%	0.00%	0.00%	0.00%
	5	3	0	0	0	0	8	5.63
–	37.50%	25.00%	25.00%	0.00%	12.50%	0.00%
Landfilling	3	2	2	0	1	0	8	4.75
–	0.00%	25.00%	62.50%	12.50%	0.00%	0.00%
Composting	0	2	5	1	0	0	8	4.13
–	0.00%	0.00%	0.00%	50.00%	0.00%	50.00%
Algae production	0	0	0	4	0	4	8	2.00
–	0.00%	12.50%	12.50%	25.00%	37.50%	12.50%
Energy and ash for civil construction	0	1	1	2	3	1	8	2.75
–	0.00%	0.00%	0.00%	12.50%	50.00%	37.50%
Pyrolysis/gasification	0	0	0	1	4	3	8	1.75
Value of products
Land application	25.00%	0.00%	0.00%	25.00%	50.00%	0.00%
	2	0	0	2	4	0	8	3.25
–	0.00%	0.00%	0.00%	0.00%	0.00%	100.00%
Landfilling	0	0	0	0	0	8	8	1.00
–	0.00%	37.50%	12.50%	25.00%	25.00%	0.00%
Composting	0	3	1	2	2	0	8	3.63
–	12.50%	12.50%	50.00%	25.00%	0.00%	0.00%
Algae production	1	1	4	2	0	0	8	4.13
–	50.00%	12.50%	0.00%	12.50%	25.00%	0.00%
Energy and ash for civil construction	4	1	0	1	2	0	8	4.50
–	12.50%	37.50%	37.50%	12.50%	0.00%	0.00%
Pyrolysis/gasification	1	3	3	1	0	0	8	4.50
Maintenance and operation
Land application	62.50%	12.50%	0.00%	0.00%	25.00%	0.00%
	5	1	0	0	2	0	8	4.88
–	12.50%	37.50%	25.00%	12.50%	0.00%	12.50%
Landfilling	1	3	2	1	0	1	8	4.13
–	0.00%	25.00%	62.50%	12.50%	0.00%	0.00%
Composting	0	2	5	1	0	0	8	4.13
–	0.00%	0.00%	12.50%	62.50%	0.00%	25.00%
Algae production	0	0	1	5	0	2	8	2.63
–	12.50%	12.50%	0.00%	12.50%	62.50%	0.00%
Energy and ash for civil construction	1	1	0	1	5	0	8	3.00
–	12.50%	12.50%	0.00%	0.00%	12.50%	62.50%
Pyrolysis/gasification	1	1	0	0	1	5	8	2.25
Feasibility of implementation to kraft pulp mill
Land application	37.50%	0.00%	12.50%	12.50%	37.50%	0.00%
	3	0	1	1	3	0	8	3.88
–	0.00%	25.00%	0.00%	25.00%	12.50%	37.50%
Landfilling	0	2	0	2	1	3	8	2.63
–	0.00%	12.50%	50.00%	25.00%	12.50%	0.00%
Composting	0	1	4	2	1	0	8	3.63
–	12.50%	25.00%	0.00%	0.00%	25.00%	37.50%
Algae production	1	2	0	0	2	3	8	2.88
–	12.50%	25.00%	25.00%	12.50%	12.50%	12.50%
Energy and ash for civil construction	1	2	2	1	1	1	8	3.75
–	37.50%	12.50%	12.50%	25.00%	0.00%	12.50%
Pyrolysis/gasification	3	1	1	2	0	1	8	4.25

## Sheet: Calculation
Without weight								Without weight and base 6								With weight and base 6
	Landfilling	Land application	Composting	Incineration: energy and ash for concrete production	Pyrolysis/	Algae production			Landfilling	Land application	Composting	Incineration: energy and ash for concrete production	Pyrolysis/	Algae production			Land disposal	Land application	Composting	Incineration: energy and ash for concrete production	Pyrolysis/	Algae production
					gasification								gasification								gasification
Criteria								Criteria								Criteria
Environmental domain								Environmental domain								Environmental domain
CO2 emission	1.75	4	4	3.25	2.5	5.5		CO2 emission	1.3125	3	3	2.4375	1.875	4.125		CO2 emission	1.3125	3	3	2.4375	1.875	1.875
Exposure to pathogens	2.13	1.63	3.5	4.25	5	4.5		Exposure to pathogens	1.5975	1.2225	2.625	3.1875	3.75	3.375		Exposure to pathogens	1.5975	1.2225	2.625	3.1875	3.75	3.375
Risk of pollution	2.5	2.25	4.5	3.5	3.5	4.75		Risk of pollution	1.875	1.6875	3.375	2.625	2.625	3.5625		Risk of pollution	1.875	1.6875	3.375	2.625	2.625	3.5625
Material recovery	1.13	2.63	3.63	4.63	4.38	4.63		Material recovery	0.8475	1.9725	2.7225	3.4725	3.285	3.4725		Material recovery	0.8475	1.9725	2.7225	3.4725	3.285	3.4725
Energy recovery	2.13	2.25	3.25	4	5	4.38		Energy recovery	1.5975	1.6875	2.4375	3	3.75	3.285		Energy recovery	1.5975	1.6875	2.4375	3	3.75	3.285
Economic domain								Economic domain								Economic domain
Overall costs	4.75	5.63	4.13	2.75	1.75	2		Overall costs	3.5625	4.2225	3.0975	2.0625	1.3125	1.5		Overall costs	7.125	8.445	6.195	4.125	2.625	3
Value of products	1	3.2	3.63	4.5	4.5	4.13		Value of products	0.75	2.4	2.7225	3.375	3.375	3.0975		Value of products	1.5	4.8	5.445	6.75	6.75	6.195
Technical domain								Technical domain								Technical domain
Maintenance and operation	4.13	4.88	4.13	3	2.25	2.63		Maintenance and operation	3.0975	3.66	3.0975	2.25	1.6875	1.9725		Maintenance and operation	6.195	7.32	6.195	4.5	3.375	3.945
Implementation to kraft pulp mill	2.63	3.88	3.63	3.75	4.25	2.88		Implementation to kraft pulp mill	1.9725	2.91	2.7225	2.8125	3.1875	2.16		Implementation to kraft pulp mill	5.9175	8.73	8.1675	8.4375	9.5625	6.48
Total								Total	16.6125	22.7625	25.8	25.2225	24.8475	26.55		Total	27.9675	38.865	40.1625	38.535	37.5975	35.19
